# Supplementary material for: Quantification of Polyphenols and Metals in Chinese Tea Infusions by Mass Spectrometry
Source: Foods. 2020 Jun 25;9(6):835. doi: 10.3390/foods9060835 (PMC7353651; doi:10.3390/foods9060835)
Supplement: Supplementary file 1 [file foods-09-00835-s001.zip]

Archive with 5 entries (5 files):
- Suppementary Table 1 MRM parameters.xlsx
- Supplementary Table 2.xlsx
- Supplementary Table 3 PCA.xlsx
- Supplementary Table 4.xlsx
- foods-817165 supplementary.pptx
