# Supplementary material for: Quantification of Polyphenols and Metals in Chinese Tea Infusions by Mass Spectrometry
Source: Foods. 2020 Jun 25;9(6):835. doi: 10.3390/foods9060835 (PMC7353651; doi:10.3390/foods9060835)
Supplement: Supplementary file 1 [file foods-09-00835-s001.zip › Suppementary Table 1 MRM parameters.xlsx]

## Sheet: Foglio1
	Compound	Precursor ion Q1 m/z	Fragment ion DP (V)	Q3 m/z	CE (eV)
	Kaempferol	285.00	-86.00	151.00	-28.00
				92.80
			-60.00	217.00
				133.00
	Rutin (Quercetin-3-O-rutinoside)	609.00	-61.00	301	-50.00
				299.80
				270.90
		609.00	-60.00	463.00	-30.00
				300.00
	Naringin	579.10	-96.00	270.80	-56.00
				150.80
	Resveratrol	227.00	-96.00	185.00	-32.00
				143.00
	Myricetin	316.80	-56.00	150.80	-36.00
				178.90
	Eriodictyol	286.80	-31.00	150.70	-22.00
				134.90
	Quercetin	300.90	-56.00	150.90	-32.00
				178.60
	Luteolin	285.00	-61.00	132.90	-46.00
				150.90
			-60.00	217.00
				199.00
	Gallic acid	168.70	-66.00	124.90	-20.00
				106.80	-18.00
	Catechin	288.80	-71.00	245.00	-22.00
				108.90
	Vanillic acid	166.60	-61.00	123.10	-18.00
				107.80
	Caffeic acid	178.70	-21.00	134.90	-22.00
				107.20
	(-)Epicatechin	288.80	-76.00	244.80	-22.00
				109.10
	Trans-p-Coumaric acid	163.00	-35.00	119.00	-20.00
				163.00	-5
	Haesperetin	300.80	-51.00	163.90	-34.00
				150.90
	Apigenin	268.80	-46.00	116.90	-44.00
				150.80	-30.00
	Formonetin	266.80	-91.00	251.70	-30.00
				222.80	-28.00
	Biochanin A	282.90	-76.00	267.80	-28.00
				238.80
	Luteolin-6-c-glucoside (ISOORIENTIN)	449.00	-60.00	431.00	-30.00
				377.00
	Apigenin-8-c-glucoside (VITEXIN)	431.00	-55.00	311.00	-30.00
				341.00
	Quercetin-3-O-galactoside	464.00	-60.00	463.00	-38.00
				301.00
	Kaempferol-3-O-rutinoside	594.00	-65.00	593.00	-45.00
				285.00
	Isorhamnetin	316.00	-60.00	315.00	-30.00
				300.00
				151.00
	Quercetin rutinoside	609.00	-60.00	463.00	-30.00
				300.00
	Quercetin acetylhexoside	505.00	-60.00	463.00	-30.00
				445.00
	Methyl gallate	183.00	-60.00	169.00	-20.00
				125.00
	EGC-epicatechin dimer	593.00	-60.00	425.00	-30.00
		593.00		593.00	-5
	Ethyl gallate	197.00	-60.00	169.00	-20.00
				125.00
	Procyanidin dimer gallate	729.00	-60.00	577.00	-30.00
				729.00	-5
	Myricetin-3-O-glucoside	479.00	-40.00	317.00	-25.00
				479.00	-5
	EC-3-O-gallate	441.00	-60.00	289.00	-30.00
				169.00
	Cis-resveratrol-3-O-glucoside	389.00	-40.00	227.00	-25.00
	E-fisetinidol-EC isomer 2	561.00	-71.00	289.00	-22.00
				561	-5
	EGC-EGC gallate	745.00	-60.00	457.00	-20.00
				169.00
	EGC gallate glucoside	619.00	-60.00	457.00	-20.00
				305.00
	EGC digallate	609.00	-60.00	457.00	-20.00
				305.00	-30.00
	EC methyl gallate	455.00	-60.00	289.00	-30.00
				183.00
	E-Afzelechin gallate	425.00	-60.00	169.00	-30.00
				425.00	-5
	Theaflavin gallate	715.00	-60.00	563.00	-30.00
				545.00	-5
	Theaflavin diglallate	867.00	-60.00	715.00	-30.00
				563.00
	Theaflavin	563.00	-60.00	545.00	-30.00
	Protocatechuic Acid	153.10	-40.00	133.00	-20.00
				109.00
				93.00
	Chlorogenic Acid	353.30	-50.00	191.00	-20.00
				163.00
				145.00
				179.00	-30.00
				135.00
	Ferulic Acid	193.20	-40.00	149.00	-20.00
				134.00
	Puerarin	415.40	-40.00	399.00	-45.00
				381.00
				325.00	-30.00
				295.00
	Diosmetin	299.30	-40.00	284.00	-26.00
				201.00
				153.00
				55.00
	Astragalin	447.40	-40.00	327.00	-35.00
				284.00
	Coumaric Acid	163.20	-40.00	147.00	-20.00
				119.00
				91.00
	3-P-Coumaroylquinic Acid	337.30	-40.00	191.00	-30.00
				163.00
	Orientin	447.30	-40.00	431.00	-30.00
				413.00
				357.00
				285.00
	Luteolin-7-O-Glucoside	447.40	-60.00	285.00	-30.00
				153.00
				60.00
	Quercetin-O-Rhamnoside	447.40	-60.00	431.00	-30.00
				301.00
				284.00
	Nicotinflorin	593.50	-60.00	449.00	-45.00
				285.00
				257.00
	Kaempeferol-3-O-Rhamnoside	431.10	-60.00	285.00	-30.00
	Naringenin	271.20	-60.00	177.00	-30.00
				153.00
				119.00
				107.00
				93.00
				83.00
	Naringenin-7-O-Glucoside	433.40	-60.00	295.00	-20.00
				271.00
				270.00
	Naringenin-7-O-Neohesperidoside	579.50	-80.00	459.00	-35.00
				271.00
	Isorhamentin-3-O-Neohesperidoside	623.50	-80.00	314.00	-43.00
	Theobromine	179.20	-45.00	138.00	-30.00
				109.00
				83.00
				69.00
				67.00
	Caffeine	193.20	-45.00	153.00	-30.00
				123.00
				109.00
				60.00
