# Supplementary material for: Quantification of Polyphenols and Metals in Chinese Tea Infusions by Mass Spectrometry
Source: Foods. 2020 Jun 25;9(6):835. doi: 10.3390/foods9060835 (PMC7353651; doi:10.3390/foods9060835)
Supplement: Supplementary file 1 [file foods-09-00835-s001.zip › Supplementary Table 2.xlsx]

## Sheet: Raw data areas
Polyphenol	Black infusion area							Blue infusion area	Green infusion area
	TEA 1	TEA 2	TEA 3	TEA 4	TEA 5	TEA 6	Black Average	TEA 7	TEA 8	TEA 9	Green Average
Gallic acid	394925	2.27905e+06	4.40089e+06	54901.6	4.69143e+06	3.93426e+06	3.15109e+06	119795	1.12568e+06	309523	717603
EC-3-O-gallate	70594.7	92626.2	171729	4.73273e+06	175245	116650	1.07192e+06	1.51111e+06	2.97489e+06	5.00227e+06	3.98858e+06
(-)Epicatechin	104278	125872	130371	582958	58389.2	172661	234906	232226	313026	694530	503778
Catechin	102478	115075	124973	522673	58389.2	152866	215291	228626	282433	692731	487582
EGC digallate	-	1441.34	-	27117.5	-	15000.1	14519.6	88666.6	37195.8	204542	120869
E-Afzelechin gallate	1781.18	656.168	70.2222	43758.3	867.109	1265.55	9679.72	7231.86	107861	28523.8	68192.3
EC methyl gallate	-	-	-	22898.7	-	-	-	42962.8	17039.2	3351.52	10195.4
ethyl gallate	5086.72	-	2551.07	-	2491.76	3647.71	4592.42	-	931.079	-	-
EGC-epicatechin dimer	1163.54	4051.81	2567.18	11151	1685.41	3071.06	4738.01	7479.75	8289.75	23118	15703.9
E-fisetinidol-EC isomer 2	2297.25	-	1874.36	2180.28	1181.53	2351.24	2471.17	1910.14	2972.08	2198.28	2585.18
Procyanidin dimer gallate	-	-	-	71415	-	-	-	3751.34	23484.6	91805.9	57645.3
3-P-Coumaroylquinic Acid	1.17765e+06	2.47938e+06	6.116e+06	111158	4.4697e+06	6.77944e+06	4.22667e+06	553769	6.72927e+06	1.42959e+06	4.07943e+06
Chlorogenic Acid	568985	559231	1.63018e+06	8.85761e+06	725043	2.47874e+06	2.96396e+06	390061	4.68306e+06	1.14813e+07	8.08219e+06
Protocatechuic Acid	1.53058e+07	1.95568e+07	134992	1.94126e+06	1.43967e+07	1.10795e+07	1.2483e+07	554212	-	-	-
Caffeic acid	11911.3	10201.7	30086.7	14880.5	7052.49	17669.8	18360.5	-	15240.4	-	-
trans-p-Coumaric acid	2.45481e+06	37767.8	1.43859e+06	2.84796e+06	2.22629e+06	979704	1.99703e+06	-	961708	180704	571206
Naringenin	3889.85	2117.3	5293.5	3916.85	3394.98	2360.24	4194.54	-	15470	1271.51	8370.73
Diosmetin	27077.1	26447.2	3844.87	25007.6	27796.9	44802.6	30995.2	7542.73	19698.9	27526.9	23612.9
Theaflavin	2045.32	8415.72	4231.77	-	3242.02	5068.56	5750.85	3088.84	-	-	-
Rutin	16639.7	395805	851991	98.3103	88081.8	825897	435703	243923	111476	260839	186157
Kaempeferol-3-O-Rhamnoside	2531.19	4519.7	1802.38	3026.07	1226.52	3233.02	3267.78	-	1064.56	243743	122404
Quercetin-O-Rhamnoside	13310.5	1.41255e+06	21768.4	32655.7	8874.61	11870.9	300206	4951.38	39853.9	108777	74315.2
Quercetin-3-O-galactoside	67836.9	1.0806	64777.6	123173	74585.2	78904.1	81855.6	29956.1	40123.8	78004.3	59064.1
kaempferol-3-O-rutinoside	37154.5	19878.9	51101	125872	32835.6	35714.9	60511.5	8919.39	37064.6	13940.3	25502.4
Nicotinflorin	28066.8	14390.2	41923.3	85112.5	30856.1	26717.1	45413.2	10700.9	25457.5	11151	18304.2
Apigenin-8-c-glucoside	40753.6	14660.2	40483.7	7237.02	31126	53710.4	37594.2	1080.6	5743.39	17449.5	11596.4
Quercetin rutinoside	11690.9	8145.79	40483.7	44352.7	14840.1	53710.4	34644.7	4960.38	2180.28	-	-
Astragalin	16549.7	6994.08	27796.9	42283.3	11780.9	16549.7	24390.9	5905.14	49121.5	15919.8	32520.7
Orientin	16099.8	8487.7	30496.2	-	16729.6	16099.8	21978.3	7137.83	53530.4	20868.6	37199.5
Luteolin-7-O-Glucoside	7093.05	3331.99	14480.2	20598.7	5581.43	8010.82	11819.2	2935.88	22488.2	8532.69	15510.4
Naringin	#VALUE!	-	-	3026.07	1.0806	16009.8	9518.49	3502.74	2396.23	4006.82	3201.53
Myricetin-3-O-glucoside	3314	2756.14	4591.68	-	6787.13	6733.14	6045.52	17089.3	9351.49	24377.7	16864.6
Luteolin-6-c-glucoside	1676.41	-	1937.34	4501.7	1262.51	-	2344.49	-	3502.95	2585.18	3044.07
Quercetin acetylhexoside	1496.45	992.579	1001.58	-	-	-	1163.54	-	-	767.635	-
Solo in black tea e oolong tea
Theobromine	1883.36	-	992.579	-	1703.4	1505.45	2028.26	6139.08	-	-	-
Solo in black tea
Quercetin	16639.7	43453	1.0806	2801.13	19608.9	61718.4	28844.4	-	-	-	-
Vanillic acid	32601	8917.99	-	1344.78	11481.8	358.688	13676.1	-	-	-	-
Haesperetin	-	-	34995.1	-	15290	71256	60770.5	-	-	-	-
Caffeine	-	-	4770.86	7490.96	4000.16	2957.45	5864.24	-	-	-	-
Eriodictyol	6301.25	6040.32	10701.2	-	2828.12	6040.32	7977.79	-	-	-	-
