# Supplementary material for: Quantification of Polyphenols and Metals in Chinese Tea Infusions by Mass Spectrometry
Source: Foods. 2020 Jun 25;9(6):835. doi: 10.3390/foods9060835 (PMC7353651; doi:10.3390/foods9060835)
Supplement: Supplementary file 1 [file foods-09-00835-s001.zip › Supplementary Table 3 PCA.xlsx]

## Sheet: Foglio1
Table 2: Contribution of the variables (%) for each sample describing the PCA Cartesian representation plot (Figure 3) and factor scores for each analyte .
	F1	F2	F3	F4	F5
Tea 1	0.711	-0.327	0.619	-0.067	0.007
Tea 2	0.825	-0.450	-0.004	0.341	-0.005
Tea 3	0.864	-0.450	-0.199	-0.089	0.040
Tea 4	0.484	0.871	0.040	0.004	-0.055
Tea 5	0.869	-0.464	-0.117	-0.093	-0.076
Tea 6	0.870	-0.462	-0.141	-0.080	0.056
Tea 7	0.552	0.824	-0.002	0.012	0.121
Tea 8	0.809	0.576	-0.075	-0.032	-0.069
Tea 9	0.541	0.839	0.003	0.020	-0.003
	F1	F2	F3	F4	F5
Kaempferol	-0.651	-0.104	-0.192	-0.026	-0.021
Rutin	1228	-0.158	-0.687	0.255	1260
Naringin	-0.636	-0.102	-0.197	-0.031	-0.014
Myricetin	-0.650	-0.110	-0.193	-0.029	-0.029
Eriodictyol	-0.617	-0.129	-0.140	-0.031	-0.019
Quercetin	-0.515	-0.190	-0.062	0.010	-0.005
Luteolin	-0.646	-0.113	-0.195	-0.031	-0.033
Gallic acid	14620	-6875	-1080	-0.273	-0.126
Catechin	0.954	1159	0.617	-0.028	0.315
Vanillic acid	-0.370	-0.265	0.512	-0.127	-0.012
Caffeic acid	-0.616	-0.117	-0.157	-0.034	-0.027
(-)Epicatechin	1037	1221	0.623	-0.021	0.279
trans-p-Coumaric acid	-0.201	-0.214	0.587	-0.241	-0.087
Haesperetin	-0.586	-0.151	-0.231	-0.065	0.010
Apigenin	-0.647	-0.112	-0.176	-0.030	-0.025
Formonetin	-0.641	-0.115	-0.166	-0.033	-0.024
Biochanin A	-0.650	-0.107	-0.192	-0.020	-0.026
luteolin-6-c-glucoside	-0.641	-0.104	-0.178	-0.031	-0.030
Apigenin-8-c-glucoside	-0.426	-0.210	0.143	-0.107	0.000
Quercetin-3-O-galactoside	-0.170	-0.056	0.368	-0.210	0.014
kaempferol-3-O-rutinoside	-0.358	-0.072	0.114	-0.091	-0.069
Isorhamnetin	-0.653	-0.108	-0.192	-0.027	-0.026
caffeoylquinic acid derivative	0.468	-0.676	1297	-0.423	0.024
quercetin rutinoside	-0.525	-0.127	-0.116	-0.063	-0.004
Quercetin acetylhexoside	-0.647	-0.111	-0.178	-0.027	-0.025
methyl gallate	-0.653	-0.107	-0.192	-0.026	-0.025
EGC-epicatechin dimer	-0.614	-0.069	-0.184	-0.021	-0.016
ethyl gallate	-0.624	-0.123	-0.133	-0.042	-0.022
Procyanidin dimer gallate	-0.569	0.037	-0.190	-0.022	-0.077
Myricetin-3-O-glucoside	-0.593	-0.061	-0.169	-0.030	0.022
EC-3-O-gallate	8050	12502	-0.006	0.027	-0.118
cis-resveratrol-3-O-glucoside	-0.650	-0.102	-0.192	-0.025	-0.016
E-fisetinidol-EC isomer 2	-0.638	-0.107	-0.173	-0.033	-0.025
EGC-EGC gallate	-0.647	-0.100	-0.192	-0.027	-0.029
EGC gallate glucoside	-0.639	-0.093	-0.195	-0.029	-0.036
EGC digallate	-0.418	0.284	-0.200	-0.002	0.221
EC methyl gallate	-0.576	0.021	-0.195	-0.023	0.090
E-Afzelechin gallate	-0.517	0.037	-0.200	-0.047	-0.125
Theaflavin gallate	-0.654	-0.108	-0.192	-0.027	-0.025
Theaflavin diglallate	-0.653	-0.108	-0.192	-0.027	-0.025
Theaflavin	-0.630	-0.116	-0.177	-0.016	-0.016
Protocatechuic Acid	2329	-1764	4720	0.193	0.048
Chlorogenic Acid	-0.038	0.471	-0.069	-0.070	-0.294
Caffeoyliquinic Acid Lactone	-0.653	-0.107	-0.191	-0.026	-0.026
Puerarin	-0.653	-0.108	-0.192	-0.027	-0.025
Diosmetin	-0.455	-0.130	0.033	-0.043	-0.019
Astragalin	-0.493	-0.069	-0.067	-0.066	-0.060
Coumaric Acid	-0.404	-0.165	0.441	-0.145	-0.040
3-P-Coumaroylquinic Acid	0.159	-0.209	-0.062	-0.156	-0.117
Orientin	-0.498	-0.094	-0.078	-0.065	-0.041
Luteolin-7-O-Glucoside	-0.580	-0.089	-0.140	-0.044	-0.043
Hyperoside	-0.460	-0.051	-0.015	-0.054	-0.020
Quercetin-O-Rhamnoside	0.736	-0.811	-0.107	2901	-0.154
Quercetin-O-Hexoside	-0.626	-0.121	-0.190	-0.038	-0.017
Nicotinflorin	-0.427	-0.084	0.036	-0.078	-0.041
Kaempeferol-3-O-Rhamnoside	-0.543	0.059	-0.169	-0.004	-0.033
Naringenin	-0.618	-0.104	-0.163	-0.035	-0.039
Naringenin-7-O-Glucoside	-0.618	-0.037	-0.184	-0.026	-0.073
Naringenin-7-O-Neohesperidoside	-0.653	-0.108	-0.192	-0.027	-0.025
Isorhamentin-3-O-Neohesperidoside	-0.653	-0.108	-0.192	-0.027	-0.025
Theobromine	-0.639	-0.101	-0.176	-0.030	-0.007
Caffeine	-0.650	-0.107	-0.193	-0.028	-0.027
Da chiarire
