# Supplementary material for: Quantification of Polyphenols and Metals in Chinese Tea Infusions by Mass Spectrometry
Source: Foods. 2020 Jun 25;9(6):835. doi: 10.3390/foods9060835 (PMC7353651; doi:10.3390/foods9060835)
Supplement: Supplementary file 1 [file foods-09-00835-s001.zip › Supplementary Table 4.xlsx]

## Sheet: Raw file
	Black tea leaves												Oolong tea leaves		Green tea leaves						Black tea infusion												Oolong tea infusion		Green tea infusion
	Tea Leaves 1		Tea Leaves 2		Tea Leaves 3		Tea Leaves 4		Tea Leaves 5		Tea Leaves 6		Tea Leaves 7		Tea Leaves 8		Tea Leaves 9				Infusion tea 1		Infusion tea 2		Infusion tea 3		Infusion tea 4		Infusion tea 5		Infusion tea 6		Infusion tea 7		Infusion tea 8		Infusion tea 9
Metals	Conc. [ug/L]	Conc. [ug/g]	Conc. [ug/L]	Conc. [ug/g]	Conc. [ug/L]	Conc. [ug/g]	Conc. [ug/L]	Conc. [ug/g]	Conc. [ug/L]	Conc. [ug/g]	Conc. [ug/L]	Conc. [ug/g]	Conc. [ug/L]	Conc. [ug/g]	Conc. [ug/L]	Conc. [ug/g]	Conc. [ug/L]	Conc. [ug/g]		Metals	Conc. [ug/L]	Conc. [ug/g]	Conc. [ug/L]	Conc. [ug/g]	Conc. [ug/L]	Conc. [ug/g]	Conc. [ug/L]	Conc. [ug/g]	Conc. [ug/L]	Conc. [ug/g]	Conc. [ug/L]	Conc. [ug/g]	Conc. [ug/L]	Conc. [ug/g]	Conc. [ug/L]	Conc. [ug/g]	Conc. [ug/L]	Conc. [ug/g]
LI	1.066	0.178	1.141	0.191	0.504	0.084	0.641	0.107	0.755	0.126	0.063	0.011	0.42	0.07	0.95	0.159	0.71	0.119		LI	0.741	0.033	1.164	0.056	0.601	0.022	0.56	0.024	2.87	0.098	1.56	0.072	1.661	0.071	1.157	0.044	0.759	0.024
Be	0.015	0.002	0.015	0.002	0.059	0.01	0.015	0.003	0.03	0.005	0.015	0.003	0	0	0	0	0.03	0.005		Be	0.037	0.002	0.018	0.001	0.05	0.002	0.083	0.004	0.066	0.002	0.063	0.003	0.2	0.009	0.063	0.002	0.016	0
B	<0.000	0	0	0	0	0	0	0	0	0	0	0	0	0	0	0	0	0		B	<0.000	0	<0.000	0	<0.000	0	<0.000	0	<0.000	0	<0.000	0	<0.000	0	<0.000	0	<0.000	0
Na	1094.16	182.725	748.564	125.01	811.044	135.444	1636.95	273.371	817.801	136.573	633.113	105.73	836.794	139.745	1441.29	240.695	1583.08	264.374		Na	1931.66	84.993	2584.1	124.037	2588.26	93.177	2241.7	96.393	3226.77	109.71	2746.86	126.356	1691.64	72.741	4902.19	186.283	2819.61	87.408
Mg	7323.72	1223.06	6779.06	1132.1	5115.17	854.234	12001.5	2004.24	6513.28	1087.72	5984.64	999.435	3259.83	544.392	7787.51	1300.51	7483.64	1249.77		Mg	4917.6	216.374	5877.82	282.136	13328.2	479.816	21004.3	903.186	19380.6	658.941	12027.6	553.27	3964.54	170.475	14737.5	560.027	20523	636.212
Al	1935.26	323.189	2495.83	416.804	1221.03	203.911	1457.63	243.424	1328.4	221.842	1896.97	316.794	2895.92	483.618	478.175	79.855	906.417	151.372		Al	451.579	19.869	823.189	39.513	900.474	32.417	1628.31	70.017	2592.57	88.147	997.267	45.874	4253.73	182.91	413.263	15.704	1731.94	53.69
P	11476.6	1916.6	9746.42	1627.65	6515.9	1088.15	14160.4	2364.79	8700.76	1453.03	8479.66	1416.1	1820.56	304.034	15515.6	2591.1	10415.9	1739.45		P	33362.9	1467.97	31181.7	1496.72	60774.9	2187.9	25889	1113.22	86182.2	2930.2	53694.7	2469.96	5135.29	220.817	43361.2	1647.73	45751.3	1418.29
K	59402.7	9920.25	61061	10197.2	35193.8	5877.37	67683.3	11303.1	48655.5	8125.47	51216.9	8553.23	15902	2655.63	42960	7174.32	44036.5	7354.1		K	143439	6311.3	212824	10215.5	254092	9147.32	318962	13715.4	467468	15893.9	302808	13929.2	91784.7	3946.74	294138	11177.3	365955	11344.6
Ca	3427.02	572.313	3718.02	620.909	3628.43	605.949	7111.56	1187.63	3093.69	516.647	3107.21	518.904	3248.66	542.526	5864.26	979.331	5919.48	988.554		Ca	965.148	42.467	1611.52	77.353	1256.23	45.224	1043.11	44.854	1784.05	60.658	1361.39	62.624	1803.76	77.562	894.288	33.983	623.909	19.341
Ti	9.673	1.615	42.74	7.138	5.925	0.99	7.917	1.322	4.251	0.71	5.822	0.972	3.009	0.503	11.582	1.934	6.596	1.102		Ti	2.321	0.102	5.152	0.247	8.199	0.295	1.506	0.065	7.33	0.249	5.417	0.249	0.776	0.033	2.527	0.096	3.175	0.098
V	0.733	0.122	1.972	0.329	0.608	0.102	0.44	0.073	0.351	0.059	0.579	0.097	0.176	0.029	0.533	0.089	0.314	0.052		V	0.087	0.004	0.188	0.009	0.468	0.017	0.028	0.001	0.195	0.007	0.186	0.009	0.024	0.001	0.06	0.002	0.027	0.001
Cr	21.305	3.558	22.813	3.81	17.047	2.847	22.684	3.788	16.62	2.776	42.449	7.089	2.916	0.487	4.605	0.769	5.37	0.897		Cr	<0.000	<0.000	<0.000	<0.000	<0.000	<0.000	<0.000	<0.000	<0.000	<0.000	<0.000	<0.000	<0.000	<0.000	<0.000	<0.000	<0.000	<0.000
Mn	1659.17	277.081	1925.41	321.543	1403.84	234.442	4401.98	735.13	2021.75	337.632	1448.01	241.817	844.068	140.959	930.494	155.393	1998.72	333.786		Mn	1119.59	49.262	878.061	42.147	2423.32	87.24	7282.54	313.149	4849.64	164.888	1934.35	88.98	1077.56	46.335	1641.64	62.382	7104.34	220.235
Fe	517.469	86.417	550.198	91.883	338.258	56.489	305.08	50.948	547.685	91.463	348.12	58.136	111.229	18.575	238.937	39.902	159.313	26.605		Fe	84.34	3.711	91.622	4.398	169.987	6.12	11.623	0.5	815.256	27.719	87.904	4.044	<0.000	<0.000	<0.000	<0.000	<0.000	<0.000
Co	0.812	0.136	0.843	0.141	0.541	0.09	0.784	0.131	0.561	0.094	0.809	0.135	0.102	0.017	1.273	0.213	1.276	0.213		Co	0.464	0.02	0.546	0.026	1.253	0.045	1.545	0.066	1.436	0.049	0.842	0.039	0.611	0.026	10.978	0.417	10.578	0.328
Ni	29.508	4.928	30.244	5.051	19.233	3.212	29.553	4.935	19.485	3.254	29.376	4.906	5.274	0.881	77.688	12.974	28.819	4.813		Ni	17.557	0.772	30.48	1.463	41.006	1.476	62.019	2.667	39.26	1.335	38.069	1.751	10.87	0.467	475.247	18.059	178.73	5.541
Cu	53.177	8.881	54.407	9.086	26.329	4.397	65.364	10.916	41.23	6.885	41.834	6.986	8.983	1.5	42.425	7.085	43.236	7.22		Cu	6.853	0.302	11.298	0.542	19.848	0.715	115.84	4.981	25.954	0.882	14.57	0.67	7.142	0.307	46.948	1.784	50.34	1.561
Zn	51.738	8.64	133.225	22.248	346.744	57.906	163.62	27.325	53.968	9.013	132.799	22.177	106.696	17.818	200.446	33.475	149.915	25.036		Zn	52.286	2.301	52.991	2.544	93.449	3.364	117.079	5.034	119.114	4.05	79.147	3.641	43.166	1.856	316.514	12.028	254.409	7.887
As	0.825	0.138	1.05	0.175	0.462	0.077	0.453	0.076	0.285	0.048	0.382	0.064	0.091	0.015	0.324	0.054	0.222	0.037		As	0.336	0.015	0.787	0.038	1.726	0.062	0.537	0.023	0.952	0.032	0.912	0.042	0.106	0.005	0.793	0.03	0.617	0.019
Se	0.207	0.035	0.209	0.035	0.146	0.024	0.206	0.034	0.235	0.039	0.123	0.021	0.147	0.025	0.168	0.028	0.125	0.021		Se	0.109	0.005	0.11	0.005	0.243	0.009	0.166	0.007	0.275	0.009	0.157	0.007	0.226	0.01	0.272	0.01	0.166	0.005
Rb	212.306	35.455	383.487	64.042	119.615	19.976	77.297	12.909	126.402	21.109	274.9	45.908	71.451	11.932	94.891	15.847	86.604	14.463		Rb	578.985	25.475	1270.84	61	822.974	29.627	322.755	13.878	1033.4	35.136	1335.04	61.412	502.584	21.611	736.982	28.005	678.11	21.021
Sr	56.799	9.485	84.848	14.17	43.926	7.336	78.96	13.186	45.252	7.557	66.402	11.089	42.998	7.181	116.833	19.511	58.857	9.829		Sr	31.895	1.403	74.794	3.59	49.708	1.79	24.824	1.067	76.551	2.603	56.539	2.601	23.292	1.002	26.721	1.015	18.094	0.561
Mo	1.316	0.22	1.356	0.226	0.895	0.149	1.049	0.175	0.936	0.156	0.398	0.066	<0.000	<0.000	<0.000	<0.000	<0.000	<0.000		Mo	<0.000	<0.000	<0.000	<0.000	<0.000	<0.000	<0.000	<0.000	<0.000	<0.000	<0.000	<0.000	<0.000	<0.000	<0.000	<0.000	<0.000	<0.000
Cd	0.146	0.024	0.13	0.022	0.132	0.022	0.194	0.032	0.105	0.017	0.119	0.02	0.09	0.015	0.243	0.041	0.17	0.028		Cd	0.051	0.002	0.062	0.003	0.093	0.003	0.049	0.002	0.094	0.003	0.08	0.004	0.034	0.001	0.057	0.002	0.033	0.001
Sn	0.308	0.051	0.306	0.051	0.15	0.025	0.611	0.102	0.302	0.05	0.244	0.041	0.318	0.053	0.552	0.092	0.534	0.089		Sn	0.111	0.005	0.103	0.005	0.123	0.004	0.049	0.002	0.282	0.01	0.084	0.004	0.097	0.004	0.084	0.003	0.28	0.009
Sb	0.489	0.082	0.343	0.057	0.188	0.031	0.291	0.049	0.262	0.044	0.054	0.009	0.072	0.012	0.216	0.036	0.195	0.033		Sb	0.023	0.001	0.027	0.001	0.178	0.006	0.026	0.001	0.09	0.003	0.016	0.001	0.007	0	0.062	0.002	0.459	0.014
Te	0.014	0.002	0.014	0.002	0.003	0	0.009	0.001	0.003	0	0	0	0.02	0.003	0.003	0	0.012	0.002		Te	0.014	0.001	0.007	0	0.003	0	0	0	0.022	0.001	0.003	0	0.027	0.001	0.012	0	0.003	0
Cs	1.239	0.207	3.014	0.503	0.734	0.123	0.28	0.047	0.531	0.089	2.077	0.347	0.209	0.035	0.283	0.047	0.565	0.094		Cs	3.4	0.15	8.371	0.402	4.276	0.154	0.766	0.033	3.568	0.121	7.709	0.355	2.604	0.112	1.457	0.055	3.899	0.121
Ba	72.847	12.165	106.428	17.773	49.611	8.285	80.86	13.504	53.72	8.971	83.225	13.899	41.389	6.912	116.221	19.409	82.974	13.857		Ba	28.604	1.259	60.271	2.893	56.445	2.032	21.945	0.944	72.409	2.462	55.877	2.57	17.272	0.743	22.07	0.839	19.983	0.619
Pb	2.461	0.411	1.956	0.327	0.908	0.152	2.223	0.371	1.105	0.185	1.44	0.241	0.824	0.138	7.187	1.2	0.938	0.157		Pb	0.493	0.022	0.728	0.035	2.352	0.085	<0.000	<0.000	4.88	0.166	0.852	0.039	0.202	0.009	0.715	0.027	<0.000	<0.000
Bi	0	0	0	0	0	0	0	0	0	0	0	0	0	0	0	0	<0.000	<0.000		Bi	<0.000	<0.000	<0.000	<0.000	<0.000	<0.000	<0.000	<0.000	<0.000	<0.000	<0.000	<0.000	<0.000	<0.000	<0.000	<0.000	<0.000	<0.000
